# Supplementary material for: Comparison of Methods for Estimating Dietary Food and Nutrient Intakes and Intake Densities from Household Consumption and Expenditure Data in Mongolia
Source: Nutrients. 2018 May 31;10(6):703. doi: 10.3390/nu10060703 (PMC6024672; doi:10.3390/nu10060703)
Supplement: Supplementary file 1 [file nutrients-10-00703-s001.zip]

Archive with 6 entries (5 files):
- nutrients-297930-SI/
- nutrients-297930-SI/Figure 1, Revised.pdf
- nutrients-297930-SI/Figure 2.pdf
- nutrients-297930-SI/Figure 3.pdf
- nutrients-297930-SI/Figure 4.pdf
- nutrients-297930-SI/nutrients-297930-sup.pdf
